# Supplementary material for: Designed to Fail? Revisiting Uganda’s Maternal Health Policies to Understand Policy Design Issues Underpinning Missed Targets for Reduction of Maternal Mortality Ratio (MMR): 2000-2015
Source: Int J Health Policy Manag. 2021 Sep 7;11(10):2124–34. doi: 10.34172/ijhpm.2021.127 (PMC9808297; doi:10.34172/ijhpm.2021.127)
Supplement: Supplementary file 2 — Assessment of Coherence and Consistency Across Policy Shifts. [file ijhpm-11-2124-s002.xlsx]

## Sheet: Sheet8
				Assessment of policy coherence and consistency across maternal health policy shifts during the MDG period
														High impact package (2013)
											Comprehensive package (2007)
						Basic (universal) package (1999,2010)
			Policy intervention areas			1999	2000	2001	2004	2006	2007	2010	2011	2013	Coherrence	Consistence
			Phase I delay: Delay to seek care	Information on danger recognition	Policy instruments across policy shifts	Set up community health department at HC IVs and Hospitals Health workers spend half of their time doing home visiting Outreaches and Health education for awareness, attitude and behaviour change	Health education Increase antenatal and post-natal care coverage	Equip mothers with information on obstetric risks and appropriate actions to take Birth planning and preparedness Goal oriented ANC and PNC	Provision of information on adolescent health	Roll out VHT to all villages Community mobilization to identify and refer high risk pregnancies and complicated deliveries Goal oriented ANC including provision of IPT, PNC and PMTCT Promote birth preparedness and planning	Goal oriented ANC and PNC Birth preparedness Awareness on danger signs, risks of delivery by unskilled attendants and emergency preparedness	Roll out the VHTs in all districts Create awareness about pregnancy surveillance and deliveries by skilled attendants Expand coverage of goal oriented antenatal care including PMTCT Health facility led community SRH outreach		Scale-up targeted community outreaches to high burden populations Mobilise women for ANC in the first trimester Postnatal home visits to women targeting Karamoja and South Western Regions
				Enhance household income		No intervention	No intervention	No intervention	No intervention	No intervention	No intervention	No intervention		No iintervention
				Partner support/women empowerment		No intervention	No intervention	No intervention	No intervention	Community mobilization for male involvement in SRH.	Mainstream gender in maternal health	Intersect oral linkages for health promotion		Empower women to make RMNCH decisions Empower male partners with information on ANC
			Phase II delay: Delay to reach a health facility	Increase health facility coverage		Rational expansion of health infrastructure prioritizing lower level and community-based health facilities. Phased establishment of a HC IV at every county without a hospital to offer CEmOC Rehabilitate and equip health facilities	Construction of new HC IIs and upgrading of HC IIs to HC IIIs and HC IIIs to HC Ivs		Post-abortion care and FP integrated in all health centres HCIV, HCIII, HCII, HCI	Roll out core interventions in districts with low coverage and high mortality Increase accessibility to within 5Km especially in hard-to-reach areas Upgrade up to 7 HC IV to provide specialized diagnostics services Establish maternity wards at all HC III & HC IV	Rehabilitate and operationalise all Health Centres II and III and other level health facilities	Institutionalize deliveries in HC IIs with priority in hard to reach areas Increase health facilities providing adolescent friendly services to 3 quarters (75%) Increase physical access to health facilities (5km) (renovate, construct and equip health facilities) Ensure half (50%) of mobile population has access to facilities Make half (50%) of the HC IV are functional		Scale up skilled birth attendance targeting; Karamoja, southwest, western, eastern and northern regions Scale-up CEmOC in all HC IV and above and BEmOC in all lower facilities conducting deliveries
				Improve transport (cost and roads)		Not intervention	Not intervention	Not intervention	Not intervention	Not intervention	Not intervention	No intervention		Reduce OOP expenditure (scaling up the voucher system, social marketing and negotiation of free examination in the private sector)
			Phase III delay: Delay to receive care	Efficient referral system		Establish an appropriate and efficiently functioning referral system	Increase access to emergency obstetric care and strengthen the referral services	Referrals for obstetric emergencies accompanied by a qualified health worker		Provide transport (ambulances for 85% of HC IV and 100% of hospitals, motor boast for islands, bicycles for all HC II and motorcycles for 70% of HC III) Referrals for obstetric emergencies accompanied by a qualified health worker	Procure motorised ambulances for emergency transport Health Centres III, IV and District Hospitals	Provide to all HCIVs and hospitals with functional ambulances for referral		Public-private partnership for emergency ambulance services using the voucher system
				Functional EmOC		Provision of drugs and essential supplies Provision of CEmOC at HC IV onwards	Provide drugs, supplies and equipment Integrate MCH/FP services in activities of all health units Provide EmOC Establish adolescent friendly health services at all HC IIIs and above facilities	Offer emergency obstetric care from HC III onwards 24 hour post abortion care (PAC) by doctors and midwives only Adolescent friendly services (ANC, delivery, PAC,FP) Clean and safe delivery of baby, placenta and membranes (AMTSL) Use of patograph to monitor labour	Ensure free essential drugs and supplies for all pregnant women Strengthen delivery and EmOC services in all facilities Extend blood transfusion services to HC IV level Continuous provision of quality adolescent services at all levels	Ensure that 60% of the women with obstetric complications receive EmOC Operationalize EmOC services at HC III, HC IV and hospital level Operationalise EmOC from HC II onwards Operationalise delivery in HC II in areas with limited access to EmOC facilities Conduct maternal death notification and reviews from HC IV and above Equip 77/151 HC IV, 18/42 general hospitals, 6/11 RRHs Provide comprehensi…	Carry out verbal autopsy for maternal deaths at community level Maternal deaths audit from HC IV onwards and make maternal death a notifiable condition Establish blood banks at Health Centres IV and District Hospitals Avail standard equipment, drugs and supplies for maternal health at all levels prioritising HC IIIs Provide youth friendly SRH services	Reliable provision of essential RH medicines and supplies to three quarters (70%) of health facilities Provide basic and comprehensive emergency obstetric care in half (50%) of the health facilities Make 50% of the HC IVs functional Provide basic equipment and supplies for addressing EmoNC to all HC IIIs and HC IVs Provision of adolescent friendly services in three quarters (75%) of health facili…	Prompt notification of police and MoH of maternal deaths Confidential inquiries into maternal deaths Investigation and prosecutions of health workers, family and community members if liable	Target delivery and PNC as the biggest opportunities for impact Scale and sustain the supply of high impact interventions (Labour & Delivery Management, AMTSL Clean birth practices, Post-abortion care Antibiotics for pPRoM; MgSO4 management eclampsia) Delivery of integrated service packages at all service delivery platforms Verbal autopsy by VHTs Maternal death audits and response by MPDR committ…
				Adequate and skilled health workers		Incentivise working in rural areas Recruit doctors and Anaesthetic officers at HC IVs to conduct caesarean section and enrolled midwives for delivery	Training Doctors, Anaesthetic Officers, TBA, Midwives, CHW Replace training of Enrolled Nurse/Enrolled Midwife with Enrolled Comprehensive Nurse (ECN) Skilled births attendance (Ensure half (50%) of the deliveries are supervised by skilled health workers)		Recruitment and deployment of health workers Pre and in Service training for service providers in all sectors on ASRH special needs	Increase from one to two Medical Officer at HC IVs and from one to two Enrolled Comprehensive Nurses at HC II Ensure half (50%) of the deliveries are attended by skilled providers Accommodation of core staff for all HCIII & HCIV and 85% core staff of HCII	Alignment of human resources regulations with existing need Skilled birth attendance (train, recruit and deploy skilled workers at HC and district hospitals - priority to midwives for HC II &III) Incentivise working in hard to reach areas Competency based training and compulsory pre-service training for nurses/midwives and clinical officers in BEmOC	Ensure three out of five (60%) of deliveries are attended by skilled providers Recentralisation of recruitment for equitable distribution of critical cadres across districts Incentivise working in hard to reach areas Provide staff houses at health facilities prioritising hard to reach areas Train health workers in management of obstetric emergencies Deploy midwives in all HC IIIs with priority of…		Recruit midwives for difficult to reach districts Equip Midwives with life saving skills (training and mentorship) Review the staffing norms for midwives based on actual facility coverage
